# Supplementary material for: Effective Attenuation of Electromagnetic Waves by Synergetic Effect of α-Fe2O3 and MWCNT/Graphene in LDPE-Based Composites for EMI Applications
Source: Materials (Basel). 2022 Dec 16;15(24):9006. doi: 10.3390/ma15249006 (PMC9785817; doi:10.3390/ma15249006)
Supplement: Supplementary file 1 [file materials-15-09006-s001.zip]

Archive with 1 entries (1 files):
- materials-2047897-supplementary.pdf
